# Supplementary material for: Estimated Healthcare Costs of Melanoma and Keratinocyte Skin Cancers in Australia and Aotearoa New Zealand in 2021
Source: Int J Environ Res Public Health. 2022 Mar 8;19(6):3178. doi: 10.3390/ijerph19063178 (PMC8948716; doi:10.3390/ijerph19063178)
Supplement: Supplementary file 1 [file ijerph-19-03178-s001.zip]

Archive with 1 entries (1 files):
- ijerph-1570091-SI.pdf
